# Supplementary material for: New Strategy for the Degradation of High-Concentration Sodium Alginate with Recombinant Enzyme 102C300C-Vgb and the Beneficial Effects of Its Degradation Products on the Gut Health of Stichopus japonicus
Source: Mar Drugs. 2025 Aug 25;23(9):339. doi: 10.3390/md23090339 (PMC12472054; doi:10.3390/md23090339)
Supplement: Supplementary file 1 [file marinedrugs-23-00339-s001.zip]

Archive with 1 entries (1 files):
- marinedrugs-3809236-supplementary.docx
